# Supplementary material for: Adding a new piece to the puzzle of Cosmocercidae evolutionary relationships: genetic characterization of Aplectana pella parasitic in Osteocephalus cabrerai from Amazon Region
Source: Rev Bras Parasitol Vet. 2025 Feb 3;34(1):e018124. doi: 10.1590/S1984-29612025007 (PMC11801249; doi:10.1590/S1984-29612025007)
Supplement: Table S2. [file rbpv-34-1-e018124-suppl02.xlsx]

## Sheet: MatrixOutput
Table S2: Pairwise genetic divergence levels (%) of the 18S gene among sequences of nematodes of the family Cosmocercidae. Names, GenBank accession, and values numbers are provided in the table.
INFORMATION Article title: Adding a new piece to the puzzle of Cosmocercidae evolutionary relationships: Genetic characterization of Aplectana pella parasitic in Osteocephalus cabrerai from Amazon Region; Author names: Jorge Kevin da Silva Neves1, Gabriel Lima Rebêlo1, Adriano José Silva Félix1, Scott Lyell Gardner2, Arnaldo Maldonado Júnior3, Carlos Eduardo Costa-Campos4, Francisco Tiago de Vasc…
	Dichelyne grandistomis (KX752094)	Ichtyobronema hamulatum (KY476351)	Aplectana dayaoshanensis (OK045516)	Aplectana xishuangbannaensis (MW329041)	Aplectana hylambatis (PQ037030)	Aplectana pella (XXXXX)	Cosmocerca sp. 1 (MW329987)	Cosmocerca sp. 2 (MW329990)	Aplectana chamaeleonis (OK045518)	Cosmocerca simile (MN839758)	Nemhelix bakeri (HM627010)	Cosmocerca longicauda (OL468616)	Cosmocercoides dukae (FJ516753)	Cosmocercoides pulcher (LC018444)	Cosmocercoides qingtianensis (MH178321)	Cosmocercoides tonkinensis (AB908160)
Dichelyne grandistomis (KX752094)
Ichtyobronema hamulatum (KY476351)	5.92%
Aplectana dayaoshanensis (OK045516)	9.85%	7.08%
Aplectana xishuangbannaensis (MW329041)	10.32%	6.78%	1.09%
Aplectana hylambatis (PQ037030)	9.87%	6.20%	4.30%	4.16%
Aplectana pella (XXXXX)	9.26%	5.92%	3.74%	3.59%	1.63%
Cosmocerca sp. 1 (MW329987)	8.79%	5.47%	3.31%	3.16%	2.05%	1.77%
Cosmocerca sp. 2 (MW329990)	9.26%	5.76%	2.89%	2.75%	1.91%	1.09%	0.95%
Aplectana chamaeleonis (OK045518)	8.95%	5.62%	2.89%	2.74%	1.63%	1.09%	0.68%	0.27%
Cosmocerca simile (MN839758)	9.10%	5.76%	2.75%	2.60%	1.77%	0.95%	0.81%	0.13%	0.13%
Nemhelix bakeri (HM627010)	9.72%	6.06%	5.02%	5.02%	3.02%	2.46%	3.03%	2.89%	2.61%	2.75%
Cosmocerca longicauda (OL468616)	8.94%	5.47%	4.45%	4.44%	2.32%	2.05%	2.33%	2.19%	1.91%	2.05%	1.22%
Cosmocercoides dukae (FJ516753)	9.11%	5.03%	4.31%	4.30%	2.19%	1.91%	2.19%	2.05%	1.77%	1.91%	1.49%	0.81%
Cosmocercoides pulcher (LC018444)	9.11%	5.03%	4.31%	4.30%	2.19%	1.91%	2.19%	2.05%	1.77%	1.91%	1.49%	0.81%	0.00%
Cosmocercoides qingtianensis (MH178321)	9.11%	5.03%	4.31%	4.30%	2.19%	1.91%	2.19%	2.05%	1.77%	1.91%	1.49%	0.81%	0.00%	0.00%
Cosmocercoides tonkinensis (AB908160)	9.11%	5.03%	4.31%	4.30%	2.19%	1.91%	2.19%	2.05%	1.77%	1.91%	1.49%	0.81%	0.00%	0.00%	0.00%

## Sheet: Caption
Table. Estimates of Evolutionary Divergence between Sequences
The number of base substitutions per site from between sequences are shown. Analyses were conducted using the Kimura 2-parameter model [1]. This analysis involved 16 nucleotide sequences. All ambiguous positions were removed for each sequence pair (pairwise deletion option). There were a total of 747 positions in the final dataset. Evolutionary analyses were conducted in MEGA11 [2]
1. Kimura M. (1980). A simple method for estimating evolutionary rate of base substitutions through comparative studies of nucleotide sequences. Journal of Molecular Evolution 16:111-120.
2. Tamura K., Stecher G., and Kumar S. (2021). MEGA 11: Molecular Evolutionary Genetics Analysis Version 11. Molecular Biology and Evolution https://doi.org/10.1093/molbev/msab120.
Disclaimer: Although utmost care has been taken to ensure the correctness of the caption, the caption text is provided "as is" without any warranty of any kind. Authors advise the user to carefully check the caption prior to its use for any purpose and report any errors or problems to the authors immediately (www.megasoftware.net). In no event shall the authors and their employers be liable for a…
